# Supplementary material for: Evaluation of the Polysaccharide “Immeran” Activity in Syrian hamsters’ Model of SARS-CoV-2
Source: Viruses. 2024 Mar 9;16(3):423. doi: 10.3390/v16030423 (PMC10976179; doi:10.3390/v16030423)
Supplement: Supplementary file 1 [file viruses-16-00423-s001.zip]

Archive with 1 entries (1 files):
- viruses-2880183-supplementary.pdf
